# Supplementary material for: Prediction of Zn2(V, Nb, Ta)N3 Monolayers for Optoelectronic Applications
Source: J Phys Chem Lett. 2023 Dec 5;14(49):11134–41. doi: 10.1021/acs.jpclett.3c03206 (PMC10726353; doi:10.1021/acs.jpclett.3c03206)
Supplement: Supplementary file 2 — jz3c03206_si_002.cif [file jz3c03206_si_002.cif]

#======================================================================

# CRYSTAL DATA

#----------------------------------------------------------------------

data_VESTA_phase_1


_pd_phase_name                         'TaZn2N3_ucell\(2)                     '
_cell_length_a                         5.76664
_cell_length_b                         5.76679
_cell_length_c                         27.97338
_cell_angle_alpha                      89.52197
_cell_angle_beta                       89.51617
_cell_angle_gamma                      118.85395
_symmetry_space_group_name_H-M         'P 1'
_symmetry_Int_Tables_number            1

loop_
_symmetry_equiv_pos_as_xyz
   'x, y, z'

loop_
   _atom_site_label
   _atom_site_occupancy
   _atom_site_fract_x
   _atom_site_fract_y
   _atom_site_fract_z
   _atom_site_adp_type
   _atom_site_B_iso_or_equiv
   _atom_site_type_symbol
   Nb1        1.0     0.477894      0.133312      0.474539     Biso  1.000000 Nb
   Nb2        1.0     0.837371      0.492763      0.548991     Biso  1.000000 Nb
   Zn1        1.0     0.822572      0.823647      0.460019     Biso  1.000000 Zn
   Zn2        1.0     0.168275      0.477989      0.460012     Biso  1.000000 Zn
   Zn3        1.0     0.492900      0.802006      0.563145     Biso  1.000000 Zn
   Zn4        1.0     0.146664      0.148338      0.563178     Biso  1.000000 Zn
   N1         1.0     0.485511      0.821528      0.456966     Biso  1.000000 N
   N2         1.0     0.166112      0.140916      0.456967     Biso  1.000000 N
   N3         1.0     0.821549      0.476964      0.474788     Biso  1.000000 N
   N4         1.0     0.830076      0.804814      0.566472     Biso  1.000000 N
   N5         1.0     0.149430      0.485451      0.566455     Biso  1.000000 N
   N6         1.0     0.493806      0.149202      0.548707     Biso  1.000000 N
