# Supplementary material for: Prediction of Zn2(V, Nb, Ta)N3 Monolayers for Optoelectronic Applications
Source: J Phys Chem Lett. 2023 Dec 5;14(49):11134–41. doi: 10.1021/acs.jpclett.3c03206 (PMC10726353; doi:10.1021/acs.jpclett.3c03206)
Supplement: Supplementary file 3 — jz3c03206_si_003.cif [file jz3c03206_si_003.cif]

#======================================================================

# CRYSTAL DATA

#----------------------------------------------------------------------

data_VESTA_phase_1


_pd_phase_name                         'TaZn2N3_ucell\(2)                     '
_cell_length_a                         5.77533
_cell_length_b                         5.77570
_cell_length_c                         27.61728
_cell_angle_alpha                      89.42373
_cell_angle_beta                       89.45492
_cell_angle_gamma                      118.64382
_symmetry_space_group_name_H-M         'P 1'
_symmetry_Int_Tables_number            1

loop_
_symmetry_equiv_pos_as_xyz
   'x, y, z'

loop_
   _atom_site_label
   _atom_site_occupancy
   _atom_site_fract_x
   _atom_site_fract_y
   _atom_site_fract_z
   _atom_site_adp_type
   _atom_site_B_iso_or_equiv
   _atom_site_type_symbol
   Ta1        1.0     0.477965      0.133433      0.474826     Biso  1.000000 Ta
   Ta2        1.0     0.837696      0.493015      0.548536     Biso  1.000000 Ta
   Zn1        1.0     0.822434      0.826752      0.460217     Biso  1.000000 Zn
   Zn2        1.0     0.171304      0.477889      0.460168     Biso  1.000000 Zn
   Zn3        1.0     0.492547      0.799469      0.563197     Biso  1.000000 Zn
   Zn4        1.0     0.144112      0.147929      0.563134     Biso  1.000000 Zn
   N1         1.0     0.484543      0.819589      0.456856     Biso  1.000000 N
   N2         1.0     0.164173      0.139998      0.456850     Biso  1.000000 N
   N3         1.0     0.821138      0.476573      0.474154     Biso  1.000000 N
   N4         1.0     0.830515      0.806504      0.566553     Biso  1.000000 N
   N5         1.0     0.151135      0.485869      0.566562     Biso  1.000000 N
   N6         1.0     0.494598      0.149911      0.549187     Biso  1.000000 N
