# Supplementary material for: Prediction of Zn2(V, Nb, Ta)N3 Monolayers for Optoelectronic Applications
Source: J Phys Chem Lett. 2023 Dec 5;14(49):11134–41. doi: 10.1021/acs.jpclett.3c03206 (PMC10726353; doi:10.1021/acs.jpclett.3c03206)
Supplement: Supplementary file 4 — jz3c03206_si_004.cif [file jz3c03206_si_004.cif]

#======================================================================

# CRYSTAL DATA

#----------------------------------------------------------------------

data_VESTA_phase_1


_pd_phase_name                         'Layer\(2)                             '
_cell_length_a                         5.62938
_cell_length_b                         5.62938
_cell_length_c                         28.22952
_cell_angle_alpha                      89.61419
_cell_angle_beta                       89.61150
_cell_angle_gamma                      118.79557
_symmetry_space_group_name_H-M         'P 1'
_symmetry_Int_Tables_number            1

loop_
_symmetry_equiv_pos_as_xyz
   'x, y, z'

loop_
   _atom_site_label
   _atom_site_occupancy
   _atom_site_fract_x
   _atom_site_fract_y
   _atom_site_fract_z
   _atom_site_adp_type
   _atom_site_B_iso_or_equiv
   _atom_site_type_symbol
   Zn1        1.0     0.487224      0.830332      0.584401     Biso  1.000000 Zn
   Zn2        1.0     0.512582      0.169706      0.491110     Biso  1.000000 Zn
   Zn3        1.0     0.169712      0.512578      0.491107     Biso  1.000000 Zn
   Zn4        1.0     0.830330      0.487229      0.584399     Biso  1.000000 Zn
   N1         1.0     0.525731      0.831576      0.489228     Biso  1.000000 N
   N2         1.0     0.474270      0.168464      0.586599     Biso  1.000000 N
   N3         1.0     0.168457      0.474277      0.586600     Biso  1.000000 N
   N4         1.0     0.831580      0.525721      0.489229     Biso  1.000000 N
   N5         1.0     0.848241      0.848245      0.574707     Biso  1.000000 N
   N6         1.0     0.151775      0.151773      0.501095     Biso  1.000000 N
   V1         1.0     0.826270      0.826267      0.504994     Biso  1.000000 V
   V2         1.0     0.173828      0.173833      0.570900     Biso  1.000000 V
